# Supplementary material for: A Compendium of AR Splice Variants in Metastatic Castration-Resistant Prostate Cancer
Source: Int J Mol Sci. 2023 Mar 22;24(6):6009. doi: 10.3390/ijms24066009 (PMC10053078; doi:10.3390/ijms24066009)
Supplement: Supplementary file 1 [file ijms-24-06009-s001.zip]

Archive with 2 entries (2 files):
- Figure S1_SplicingLandscapeAR.pdf
- Table S1_OverviewData.xlsx
