# Supplementary material for: A Compendium of AR Splice Variants in Metastatic Castration-Resistant Prostate Cancer
Source: Int J Mol Sci. 2023 Mar 22;24(6):6009. doi: 10.3390/ijms24066009 (PMC10053078; doi:10.3390/ijms24066009)
Supplement: Supplementary file 1 [file ijms-24-06009-s001.zip › Table S1_OverviewData.xlsx]

## Sheet: mCRPC (CPCT-02)
		Coverage splice-junctions																							Relative expression of distinct AR-V splice-junction vs. AR_E1E2
sample	Normalized expression AR	E1-E2	E1-E3	E4-E5	E5-E6	E6-E7	E7-E8	AR-V1	AR-V2	AR-V3	AR-V4	AR-V5	AR-V6	AR-V7	AR-V8	AR-V9	AR-V10	AR-V12	AR-V13	AR-V14	AR8	AR23	AR45	3.7kbUTR	PSI.ARv1	PSI.ARv2	PSI.ARv3	PSI.ARv4	PSI.ARv5	PSI.ARv6	PSI.ARv7	PSI.ARv8	PSI.ARv9	PSI.ARv10	PSI.ARv12	PSI.ARv13	PSI.ARv14	PSI.AR8	PSI.AR23	PSI.AR45	PSI.AR3.7kbUTR
HMF002916A	804070	4566	4192	5043	2196	2261	2714	21	0	49	0	0	0	180	0	58	0	0	0	0	0	45	72	650	0.00459921	0	0.0107315	0	0	0	0.0394218	0	0.0127026	0	0	0	0	0	0.00985545	0.0157687	0.142357
HMF002187A	531992	7615	8784	11731	4989	5965	5579	16	0	170	0	0	0	71	0	45	0	0	0	0	0	27	321	1118	0.00210112	0	0.0223244	0	0	0	0.0093237	0	0.00590939	0	0	0	0	0	0.00354563	0.0421536	0.146815
HMF003279A	492680	3581	2962	3817	1690	1865	2003	13	0	49	0	0	0	46	0	19	0	0	0	0	0	43	55	269	0.00363027	0	0.0136833	0	0	0	0.0128456	0	0.00530578	0	0	0	0	0	0.0120078	0.0153588	0.0751187
HMF002421A	492334	3795	3438	4308	1891	2020	2213	9	0	59	0	0	0	21	0	29	0	0	0	0	0	30	106	503	0.00237154	0	0.0155468	0	0	0	0.0055336	0	0.00764163	0	0	0	0	0	0.00790514	0.0279315	0.132543
HMF002110A	466790	2302	1609	2157	984	955	1253	0	0	9	0	0	0	32	0	11	0	0	0	0	0	17	18	74	0	0	0.00390964	0	0	0	0.013901	0	0.00477845	0	0	0	0	0	0.00738488	0.00781929	0.032146
HMF003159A	460052	12550	13274	15397	9435	10192	7852	73	0	205	0	0	0	266	0	142	0	0	0	0	0	241	458	810	0.00581673	0	0.0163347	0	0	0	0.0211952	0	0.0113147	0	0	0	0	0	0.0192032	0.036494	0.0645418
HMF003903A	458937	7727	7975	10558	5342	6377	4953	14	0	29	0	0	0	63	0	18	0	0	0	0	0	62	141	1295	0.00181183	0	0.00375307	0	0	0	0.00815323	0	0.00232949	0	0	0	0	0	0.00802381	0.0182477	0.167594
HMF003244A	392515	3387	2899	2973	1192	1381	1570	23	0	31	0	0	0	73	0	39	0	0	0	0	0	0	42	328	0.00679067	0	0.00915264	0	0	0	0.021553	0	0.0115146	0	0	0	0	0	0	0.0124004	0.0968409
HMF002712A	373054	2196	1572	2214	776	914	1110	9	0	39	0	0	0	30	0	21	0	0	0	0	0	42	49	168	0.00409836	0	0.0177596	0	0	0	0.0136612	0	0.00956284	0	0	0	0	0	0.0191257	0.0223133	0.0765027
HMF001129A	360705	3529	2650	2967	1383	1368	1645	0	0	34	0	0	0	0	0	0	0	0	0	0	0	49	271	310	0	0	0.00963446	0	0	0	0	0	0	0	0	0	0	0	0.013885	0.0767923	0.0878436
HMF002106A	355513	2617	2473	2985	1217	1283	1441	7	0	48	0	0	0	76	0	27	0	0	0	0	0	23	85	216	0.00267482	0	0.0183416	0	0	0	0.0290409	0	0.0103172	0	0	0	0	0	0.00878869	0.0324799	0.0825373
HMF003647A	352451	2967	1630	2218	975	822	1357	0	0	41	0	0	0	30	0	0	0	0	0	0	0	24	70	343	0	0	0.0138187	0	0	0	0.0101112	0	0	0	0	0	0	0	0.00808898	0.0235929	0.115605
HMF003178A	351609	3293	2317	3015	1398	1230	1705	18	0	53	0	0	0	42	0	12	0	0	0	0	0	17	42	272	0.00546614	0	0.0160947	0	0	0	0.0127543	0	0.00364409	0	0	0	0	0	0.00516247	0.0127543	0.0825995
HMF003638A	345629	6760	6817	8356	4387	5513	4397	22	0	55	0	0	0	32	0	9	0	0	0	0	0	34	116	305	0.00325444	0	0.00813609	0	0	0	0.00473373	0	0.00133136	0	0	0	0	0	0.00502959	0.0171598	0.0451183
HMF004189A	339955	8469	8456	11110	6339	7311	5197	12	0	38	0	0	0	76	0	30	0	0	0	0	0	157	178	942	0.00141693	0	0.00448695	0	0	0	0.0089739	0	0.00354233	0	0	0	0	0	0.0185382	0.0210178	0.111229
HMF003821A	334614	9773	10094	12848	7688	8428	6118	27	0	93	0	0	0	174	0	144	0	0	0	0	0	121	218	1961	0.00276271	0	0.00951601	0	0	0	0.0178042	0	0.0147345	0	0	0	0	0	0.012381	0.0223064	0.200655
HMF000391B	324833	3353	2332	2934	1243	1239	1788	0	0	38	0	0	0	21	0	0	0	0	0	0	0	27	84	619	0	0	0.0113331	0	0	0	0.00626305	0	0	0	0	0	0	0	0.00805249	0.0250522	0.184611
HMF004216A	301858	7541	7647	9767	5518	6329	4629	41	0	95	0	0	0	68	0	33	0	0	0	0	0	124	160	280	0.00543694	0	0.0125978	0	0	0	0.00901737	0	0.00437608	0	0	0	0	0	0.0164434	0.0212173	0.0371304
HMF000565A	296029	2899	1866	2912	1087	1118	1481	0	0	28	0	0	0	18	0	0	0	0	0	0	0	14	84	533	0	0	0.0096585	0	0	0	0.00620904	0	0	0	0	0	0	0	0.00482925	0.0289755	0.183857
HMF002207A	279476	2928	1669	2285	791	684	1043	26	0	41	0	0	0	39	0	10	0	0	0	0	0	9	67	159	0.00887978	0	0.0140027	0	0	0	0.0133197	0	0.0034153	0	0	0	0	0	0.00307377	0.0228825	0.0543033
HMF002029A	278933	3075	1926	2398	999	1045	1507	0	0	26	0	0	0	24	0	7	0	0	0	0	0	20	78	345	0	0	0.00845528	0	0	0	0.00780488	0	0.00227642	0	0	0	0	0	0.00650407	0.0253659	0.112195
HMF000975A	277487	7680	6771	8511	4357	5768	4521	124	0	77	0	0	0	356	0	80	0	0	0	0	0	34	163	1056	0.0161458	0	0.010026	0	0	0	0.0463542	0	0.0104167	0	0	0	0	0	0.00442708	0.021224	0.1375
HMF002094A	274713	2663	2091	2366	1156	1081	1345	6	0	35	0	0	0	50	0	6	0	0	0	0	0	13	39	370	0.0022531	0	0.0131431	0	0	0	0.0187758	0	0.0022531	0	0	0	0	0	0.00488171	0.0146451	0.138941
HMF000421A	262512	2572	2113	2447	1052	998	1360	12	0	32	0	0	0	19	0	48	0	0	0	0	0	9	53	415	0.00466563	0	0.0124417	0	0	0	0.00738725	0	0.0186625	0	0	0	0	0	0.00349922	0.0206065	0.161353
HMF003006A	260315	2156	819	1305	470	333	587	0	0	5	0	0	0	7	0	6	0	0	0	0	0	10	40	247	0	0	0.00231911	0	0	0	0.00324675	0	0.00278293	0	0	0	0	0	0.00463822	0.0185529	0.114564
HMF002310A	259727	12104	12660	16575	9867	11348	7045	173	0	415	0	0	0	576	0	183	0	0	0	0	0	69	100	1907	0.0142928	0	0.0342862	0	0	0	0.0475876	0	0.015119	0	0	0	0	0	0.00570059	0.00826173	0.157551
HMF000740A	258662	6139	6505	8967	4833	5987	4307	39	0	36	0	0	0	105	0	17	0	0	0	0	0	18	118	560	0.00635283	0	0.00586415	0	0	0	0.0171038	0	0.00276918	0	0	0	0	0	0.00293207	0.0192214	0.0912201
HMF001697A	241086	1983	1602	2112	923	1020	1091	0	0	0	0	0	0	8	0	0	0	0	0	0	0	55	49	273	0	0	0	0	0	0	0.00403429	0	0	0	0	0	0	0	0.0277358	0.02471	0.13767
HMF004047A	240198	3267	2876	4126	2231	3262	2235	0	0	14	0	0	0	11	0	6	0	0	0	0	0	32	44	345	0	0	0.00428528	0	0	0	0.003367	0	0.00183655	0	0	0	0	0	0.00979492	0.013468	0.105601
HMF002198A	232353	6291	4777	6716	3116	3786	2742	36	0	100	0	0	0	234	0	62	0	0	0	0	0	44	98	587	0.00572246	0	0.0158957	0	0	0	0.037196	0	0.00985535	0	0	0	0	0	0.00699412	0.0155778	0.0933079
HMF003028A	231569	1709	945	1395	573	471	789	0	0	14	0	0	0	25	0	5	0	0	0	0	0	8	8	190	0	0	0.00819193	0	0	0	0.0146284	0	0.00292569	0	0	0	0	0	0.0046811	0.0046811	0.111176
HMF000376B	231457	2511	1452	2342	886	804	1235	5	0	13	0	0	0	26	0	5	0	0	0	0	0	31	48	239	0.00199124	0	0.00517722	0	0	0	0.0103544	0	0.00199124	0	0	0	0	0	0.0123457	0.0191159	0.0951812
HMF003407A	225783	4217	4586	6073	2955	3756	2650	27	0	107	0	0	0	181	0	51	0	0	0	0	0	35	120	455	0.00640266	0	0.0253735	0	0	0	0.0429215	0	0.0120939	0	0	0	0	0	0.00829974	0.0284562	0.107897
HMF003020A	215359	2704	1529	2197	856	756	1138	26	0	15	0	0	0	69	0	12	0	0	0	0	0	25	73	205	0.00961538	0	0.00554734	0	0	0	0.0255178	0	0.00443787	0	0	0	0	0	0.00924556	0.026997	0.0758136
HMF000996B	215142	3321	2252	2699	1218	1159	1604	11	0	34	0	0	0	54	0	8	0	0	0	0	0	19	59	278	0.00331226	0	0.0102379	0	0	0	0.0162602	0	0.00240891	0	0	0	0	0	0.00572117	0.0177657	0.0837097
HMF002186A	212089	4556	3263	4669	2553	2852	2772	5	0	91	0	0	0	15	0	8	0	0	0	0	0	29	109	859	0.00109745	0	0.0199737	0	0	0	0.00329236	0	0.00175593	0	0	0	0	0	0.00636523	0.0239245	0.188543
HMF003838A	210145	5605	5872	8036	4677	5519	3849	0	0	51	0	0	0	30	0	7	0	0	0	0	0	32	109	692	0	0	0.00909902	0	0	0	0.00535236	0	0.00124888	0	0	0	0	0	0.00570919	0.0194469	0.123461
HMF002710A	208370	2776	1819	2131	1020	814	1114	0	0	55	0	0	0	50	0	18	0	0	0	0	0	19	21	184	0	0	0.0198127	0	0	0	0.0180115	0	0.00648415	0	0	0	0	0	0.00684438	0.00756484	0.0662824
HMF002564A	207946	1593	1137	1695	651	678	816	0	0	0	0	0	0	6	0	0	0	0	0	0	0	12	10	86	0	0	0	0	0	0	0.00376648	0	0	0	0	0	0	0	0.00753296	0.00627746	0.0539862
HMF001627A	196170	2164	1435	1834	818	692	959	0	0	9	0	0	0	13	0	10	0	0	0	0	0	16	25	157	0	0	0.00415896	0	0	0	0.00600739	0	0.00462107	0	0	0	0	0	0.00739372	0.0115527	0.0725508
HMF002630A	192806	1356	414	782	214	198	323	0	0	13	0	0	0	0	0	0	0	0	0	0	0	5	41	51	0	0	0.00958702	0	0	0	0	0	0	0	0	0	0	0	0.00368732	0.030236	0.0376106
HMF000079A	188261	1772	922	1490	1085	1656	1072	0	0	10	0	0	0	0	0	5	0	0	0	0	0	14	30	72	0	0	0.00564334	0	0	0	0	0	0.00282167	0	0	0	0	0	0.00790068	0.01693	0.0406321
HMF001526A	184652	1681	1010	1535	620	586	947	0	0	34	0	0	0	34	0	9	0	0	0	0	0	12	37	456	0	0	0.0202261	0	0	0	0.0202261	0	0.00535396	0	0	0	0	0	0.00713861	0.0220107	0.271267
HMF002026A	184155	6057	5887	7448	4218	4871	3666	8	0	38	0	0	0	90	0	10	0	0	0	0	0	17	116	400	0.00132079	0	0.00627373	0	0	0	0.0148588	0	0.00165098	0	0	0	0	0	0.00280667	0.0191514	0.0660393
HMF000050A	181515	1556	668	1156	480	412	665	0	0	5	0	0	0	0	0	0	0	0	0	0	0	0	40	139	0	0	0.00321337	0	0	0	0	0	0	0	0	0	0	0	0	0.0257069	0.0893316
HMF001241A	181265	4655	4146	6008	2721	3196	2371	0	0	53	0	0	0	40	0	13	0	0	0	0	0	10	72	808	0	0	0.0113856	0	0	0	0.00859291	0	0.0027927	0	0	0	0	0	0.00214823	0.0154672	0.173577
HMF001537A	177303	2412	1335	2093	730	621	1032	5	0	37	0	0	0	32	0	6	0	0	0	0	0	10	69	213	0.00207297	0	0.01534	0	0	0	0.013267	0	0.00248756	0	0	0	0	0	0.00414594	0.028607	0.0883085
HMF003379B	172906	1631	993	1253	647	833	854	13	0	59	0	0	0	55	0	15	0	0	0	0	0	0	52	103	0.00797057	0	0.0361741	0	0	0	0.0337216	0	0.00919681	0	0	0	0	0	0	0.0318823	0.0631514
HMF003537A	170759	6710	5530	7278	3149	4055	3721	5	0	94	0	0	0	10	0	17	0	0	0	0	0	60	110	254	0.000745156	0	0.0140089	0	0	0	0.00149031	0	0.00253353	0	0	0	0	0	0.00894188	0.0163934	0.0378539
HMF002127A	170375	2765	2159	2617	971	1235	1718	14	0	78	0	0	0	65	0	11	0	0	0	0	0	27	102	561	0.00506329	0	0.0282098	0	0	0	0.0235081	0	0.0039783	0	0	0	0	0	0.00976492	0.0368897	0.202893
HMF003341A	169161	1985	1328	1645	719	642	922	8	0	24	0	0	0	12	0	0	0	0	0	0	0	9	48	101	0.00403023	0	0.0120907	0	0	0	0.00604534	0	0	0	0	0	0	0	0.00453401	0.0241814	0.0508816
HMF001821A	168519	5726	5753	6825	4180	5126	3769	21	0	106	0	0	0	261	0	64	0	0	0	0	0	27	218	687	0.00366748	0	0.0185121	0	0	0	0.0455816	0	0.0111771	0	0	0	0	0	0.00471533	0.038072	0.119979
HMF000938A	168376	956	398	736	296	250	405	0	0	0	0	0	0	0	0	0	0	0	0	0	0	8	35	54	0	0	0	0	0	0	0	0	0	0	0	0	0	0	0.0083682	0.0366109	0.0564854
HMF001897A	166279	2198	856	1702	409	374	674	11	0	35	0	0	0	38	0	23	0	0	0	0	0	20	77	119	0.00500455	0	0.0159236	0	0	0	0.0172884	0	0.0104641	0	0	0	0	0	0.00909918	0.0350318	0.0541401
HMF004443A	163139	3924	4160	5593	3016	3290	2361	6	0	47	0	0	0	11	0	0	0	0	0	0	0	11	61	363	0.00152905	0	0.0119776	0	0	0	0.00280326	0	0	0	0	0	0	0	0.00280326	0.0155454	0.0925076
HMF000803A	162835	1904	1229	1597	714	639	879	0	0	13	0	0	0	6	0	0	0	0	0	0	0	14	36	176	0	0	0.00682773	0	0	0	0.00315126	0	0	0	0	0	0	0	0.00735294	0.0189076	0.092437
HMF004001A	162790	3380	2514	3310	1657	2081	1708	0	0	92	0	0	0	8	0	0	0	0	0	0	0	23	82	583	0	0	0.0272189	0	0	0	0.00236686	0	0	0	0	0	0	0	0.00680473	0.0242604	0.172485
HMF002505A	157711	2169	1325	1628	696	631	880	24	0	40	0	0	0	39	0	9	0	0	0	0	0	47	88	80	0.011065	0	0.0184417	0	0	0	0.0179806	0	0.00414938	0	0	0	0	0	0.021669	0.0405717	0.0368834
HMF004070A	157662	4349	3219	5011	2387	2680	2318	0	0	7	0	0	0	12	0	5	0	0	0	0	0	19	63	753	0	0	0.00160957	0	0	0	0.00275926	0	0.00114969	0	0	0	0	0	0.00436882	0.0144861	0.173143
HMF000677A	157048	6193	4975	6603	3516	4468	3945	12	0	57	0	0	0	81	0	84	0	0	0	0	0	5	84	922	0.00193767	0	0.00920394	0	0	0	0.0130793	0	0.0135637	0	0	0	0	0	0.000807363	0.0135637	0.148878
HMF000489A	156928	2391	1478	2011	846	717	1125	0	0	22	0	0	0	0	0	0	0	0	0	0	0	19	37	165	0	0	0.00920117	0	0	0	0	0	0	0	0	0	0	0	0.00794647	0.0154747	0.0690088
HMF002390A	152751	588	209	336	149	115	245	0	0	0	0	0	0	0	0	0	0	0	0	0	0	0	7	60	0	0	0	0	0	0	0	0	0	0	0	0	0	0	0	0.0119048	0.102041
HMF000312A	152252	1776	1224	1631	598	667	837	22	0	37	0	0	0	80	0	8	0	0	0	0	0	0	15	116	0.0123874	0	0.0208333	0	0	0	0.045045	0	0.0045045	0	0	0	0	0	0	0.00844595	0.0653153
HMF003063A	152013	1931	1038	1081	373	302	475	11	0	33	0	0	0	13	0	5	0	0	0	0	0	0	45	56	0.00569653	0	0.0170896	0	0	0	0.00673226	0	0.00258933	0	0	0	0	0	0	0.023304	0.0290005
HMF001758A	149009	735	340	574	251	206	313	0	0	0	0	0	0	0	0	0	0	0	0	0	0	0	0	82	0	0	0	0	0	0	0	0	0	0	0	0	0	0	0	0	0.111565
HMF003936A	145733	4602	4417	4680	2586	2858	2201	76	0	29	0	0	0	433	0	93	0	0	0	0	0	33	106	407	0.0165146	0	0.00630161	0	0	0	0.0940895	0	0.0202086	0	0	0	0	0	0.0071708	0.0230335	0.0884398
HMF003918A	144364	3053	2368	3465	940	1788	1283	37	0	31	0	0	0	93	0	21	0	0	0	0	0	24	56	327	0.0121192	0	0.0101539	0	0	0	0.0304618	0	0.00687848	0	0	0	0	0	0.00786112	0.0183426	0.107108
HMF004083A	143572	7557	5780	7734	4813	5595	3454	27	0	34	0	0	0	21	0	13	0	0	0	0	0	48	105	352	0.00357285	0	0.00449914	0	0	0	0.00277888	0	0.00172026	0	0	0	0	0	0.00635173	0.0138944	0.0465793
HMF001378B	143292	11160	8281	9087	6504	8536	6637	23	0	242	0	0	0	101	0	58	0	0	0	0	0	205	506	1259	0.00206093	0	0.0216846	0	0	0	0.00905018	0	0.00519713	0	0	0	0	0	0.0183692	0.0453405	0.112814
HMF000759A	142840	4306	4323	5532	2929	3396	2375	21	0	35	0	0	0	77	0	29	0	0	0	0	0	6	97	314	0.00487692	0	0.00812819	0	0	0	0.017882	0	0.00673479	0	0	0	0	0	0.0013934	0.0225267	0.0729215
HMF001357A	142458	1579	1250	1765	674	730	844	8	0	13	0	0	0	8	0	0	0	0	0	0	0	0	30	197	0.0050665	0	0.00823306	0	0	0	0.0050665	0	0	0	0	0	0	0	0	0.0189994	0.124763
HMF002427A	142046	2150	1084	1520	672	497	946	14	0	48	0	0	0	37	0	11	0	0	0	0	0	6	49	310	0.00651163	0	0.0223256	0	0	0	0.0172093	0	0.00511628	0	0	0	0	0	0.0027907	0.0227907	0.144186
HMF004229A	140258	3471	2758	3758	1812	1918	1585	0	0	66	0	0	0	25	0	16	0	0	0	0	0	26	76	532	0	0	0.0190147	0	0	0	0.00720254	0	0.00460962	0	0	0	0	0	0.00749064	0.0218957	0.15327
HMF000635A	137226	1489	815	1226	494	504	667	0	0	7	0	0	0	0	0	0	0	0	0	0	0	9	30	176	0	0	0.00470114	0	0	0	0	0	0	0	0	0	0	0	0.00604433	0.0201478	0.1182
HMF002547A	136766	1643	1233	1466	660	573	726	0	0	0	0	0	0	21	0	8	0	0	0	0	0	6	15	155	0	0	0	0	0	0	0.0127815	0	0.00486914	0	0	0	0	0	0.00365186	0.00912964	0.0943396
HMF000016A	136701	645	237	269	191	286	192	0	0	0	0	0	0	0	0	0	0	0	0	0	0	0	6	5	0	0	0	0	0	0	0	0	0	0	0	0	0	0	0	0.00930233	0.00775194
HMF000902B	136515	1753	1180	1619	511	542	763	6	0	22	0	0	0	14	0	19	0	0	0	0	0	37	83	94	0.0034227	0	0.0125499	0	0	0	0.00798631	0	0.0108386	0	0	0	0	0	0.0211067	0.0473474	0.0536224
HMF001991A	134928	4756	4795	6289	3564	3794	2690	0	0	40	0	0	0	15	0	9	0	0	0	0	0	62	106	336	0	0	0.00841043	0	0	0	0.00315391	0	0.00189235	0	0	0	0	0	0.0130362	0.0222876	0.0706476
HMF000017A	131382	4022	3897	5382	2662	3277	2371	5	0	68	0	0	0	16	0	7	0	0	0	0	0	34	48	288	0.00124316	0	0.016907	0	0	0	0.00397812	0	0.00174043	0	0	0	0	0	0.00845351	0.0119344	0.0716062
HMF003036A	129822	4883	4987	6344	3225	2672	1904	23	0	87	0	0	0	119	0	22	0	0	0	0	0	15	110	633	0.00471022	0	0.0178169	0	0	0	0.0243703	0	0.00450543	0	0	0	0	0	0.00307188	0.0225271	0.129633
HMF002235A	127004	2205	1142	2006	613	940	684	0	0	30	0	0	0	9	0	5	0	0	0	0	0	0	32	88	0	0	0.0136054	0	0	0	0.00408163	0	0.00226757	0	0	0	0	0	0	0.0145125	0.0399093
HMF003830A	126610	3497	4106	5460	1095	2691	1462	20	0	55	0	0	0	98	0	37	0	0	0	0	0	25	22	362	0.00571919	0	0.0157278	0	0	0	0.028024	0	0.0105805	0	0	0	0	0	0.00714898	0.00629111	0.103517
HMF004002A	126503	3382	2418	3879	1880	2061	1923	11	0	37	0	0	0	9	0	11	0	0	0	0	0	30	92	484	0.00325251	0	0.0109403	0	0	0	0.00266115	0	0.00325251	0	0	0	0	0	0.00887049	0.0272028	0.143111
HMF002690A	126385	1614	1054	1213	505	455	557	0	0	29	0	0	0	70	0	6	0	0	0	0	0	8	30	46	0	0	0.0179678	0	0	0	0.0433705	0	0.00371747	0	0	0	0	0	0.00495663	0.0185874	0.0285006
HMF004363A	125669	3536	3156	4315	2347	2867	2190	0	0	9	0	0	0	0	0	0	0	0	0	0	0	36	36	563	0	0	0.00254525	0	0	0	0	0	0	0	0	0	0	0	0.010181	0.010181	0.159219
HMF004100A	123456	2000	1474	2148	1057	1232	1048	0	0	62	0	0	0	6	0	6	0	0	0	0	0	15	34	82	0	0	0.031	0	0	0	0.003	0	0.003	0	0	0	0	0	0.0075	0.017	0.041
HMF002177A	122080	999	717	1080	396	504	466	0	0	0	0	0	0	0	0	0	0	0	0	0	0	0	11	84	0	0	0	0	0	0	0	0	0	0	0	0	0	0	0	0.011011	0.0840841
HMF000377A	121370	1349	856	1160	498	464	672	7	0	19	0	0	0	20	0	0	0	0	0	0	0	5	15	159	0.00518903	0	0.0140845	0	0	0	0.0148258	0	0	0	0	0	0	0	0.00370645	0.0111193	0.117865
HMF001260A	121348	3117	2910	3564	1920	2513	2079	29	0	48	0	0	0	95	0	21	0	0	0	0	0	19	37	403	0.00930382	0	0.0153994	0	0	0	0.030478	0	0.00673725	0	0	0	0	0	0.0060956	0.0118704	0.129291
HMF003268A	119830	1078	730	964	448	433	556	0	0	0	0	0	0	9	0	0	0	0	0	0	0	6	18	47	0	0	0	0	0	0	0.00834879	0	0	0	0	0	0	0	0.00556586	0.0166976	0.0435993
HMF003756A	119824	1401	909	1236	537	486	726	0	0	6	0	0	0	10	0	0	0	0	0	0	0	7	13	194	0	0	0.00428266	0	0	0	0.00713776	0	0	0	0	0	0	0	0.00499643	0.00927909	0.138473
HMF001909A	119379	1577	785	1027	445	367	686	0	0	30	0	0	0	23	0	9	0	0	0	0	0	5	20	185	0	0	0.0190235	0	0	0	0.0145847	0	0.00570704	0	0	0	0	0	0.00317058	0.0126823	0.117311
HMF002517A	116296	983	707	1146	416	437	513	0	0	0	0	0	0	0	0	0	0	0	0	0	0	13	19	67	0	0	0	0	0	0	0	0	0	0	0	0	0	0	0.0132248	0.0193286	0.0681587
HMF004284A	114294	3413	2735	3600	1782	2037	1557	22	0	42	0	0	0	106	0	61	0	0	0	0	0	0	48	269	0.00644594	0	0.0123059	0	0	0	0.0310577	0	0.0178728	0	0	0	0	0	0	0.0140639	0.0788163
HMF003728A	113667	4032	3595	4952	2678	3302	2307	14	0	86	0	0	0	31	0	6	0	0	0	0	0	8	91	398	0.00347222	0	0.0213294	0	0	0	0.00768849	0	0.0014881	0	0	0	0	0	0.00198413	0.0225694	0.0987103
HMF002313A	112662	1294	846	1031	412	512	548	49	0	6	0	0	0	56	0	14	0	0	0	0	0	0	24	96	0.0378671	0	0.00463679	0	0	0	0.0432767	0	0.0108192	0	0	0	0	0	0	0.0185471	0.0741886
HMF000685A	111708	1492	861	1308	537	486	583	5	0	51	0	0	0	18	0	7	0	0	0	0	0	15	22	157	0.00335121	0	0.0341823	0	0	0	0.0120643	0	0.00469169	0	0	0	0	0	0.0100536	0.0147453	0.105228
HMF001450B	110922	1423	1103	1379	514	510	666	5	0	14	0	0	0	18	0	19	0	0	0	0	0	18	17	77	0.0035137	0	0.00983837	0	0	0	0.0126493	0	0.0133521	0	0	0	0	0	0.0126493	0.0119466	0.054111
HMF002674A	109798	1061	841	1141	432	546	585	0	0	0	0	0	0	6	0	0	0	0	0	0	0	6	8	152	0	0	0	0	0	0	0.00565504	0	0	0	0	0	0	0	0.00565504	0.00754006	0.143261
HMF003990A	108371	2472	1357	2385	820	828	780	11	0	5	0	0	0	29	0	0	0	0	0	0	0	9	18	208	0.00444984	0	0.00202265	0	0	0	0.0117314	0	0	0	0	0	0	0	0.00364078	0.00728155	0.0841424
HMF002476A	102949	1296	948	1258	529	523	587	0	0	6	0	0	0	10	0	6	0	0	0	0	0	11	17	142	0	0	0.00462963	0	0	0	0.00771605	0	0.00462963	0	0	0	0	0	0.00848765	0.0131173	0.109568
HMF000790A	102210	1052	760	1032	474	473	568	0	0	14	0	0	0	13	0	0	0	0	0	0	0	8	21	62	0	0	0.013308	0	0	0	0.0123574	0	0	0	0	0	0	0	0.00760456	0.019962	0.0589354
HMF001440A	100800	1118	893	1248	531	516	703	10	0	6	0	0	0	39	0	10	0	0	0	0	0	8	11	95	0.00894454	0	0.00536673	0	0	0	0.0348837	0	0.00894454	0	0	0	0	0	0.00715564	0.009839	0.0849732
HMF001410A	95870.5	1355	929	1300	485	488	665	0	0	23	0	0	0	26	0	20	0	0	0	0	0	0	26	219	0	0	0.0169742	0	0	0	0.0191882	0	0.0147601	0	0	0	0	0	0	0.0191882	0.161624
HMF000205A	93519.3	1510	888	1375	426	482	587	0	0	23	0	0	0	21	0	6	0	0	0	0	0	7	23	87	0	0	0.0152318	0	0	0	0.0139073	0	0.00397351	0	0	0	0	0	0.00463576	0.0152318	0.0576159
HMF003899A	90526.8	2290	2014	2380	910	1094	802	0	0	10	0	0	0	13	0	0	0	0	0	0	0	0	25	172	0	0	0.00436681	0	0	0	0.00567686	0	0	0	0	0	0	0	0	0.010917	0.0751092
HMF002580A	88801.4	1668	1046	1187	454	498	664	36	0	8	0	0	0	33	0	12	0	0	0	0	0	0	33	63	0.0215827	0	0.00479616	0	0	0	0.0197842	0	0.00719424	0	0	0	0	0	0	0.0197842	0.0377698
HMF000551B	88176	1073	426	671	273	238	398	0	0	15	0	0	0	19	0	0	0	0	0	0	0	0	33	73	0	0	0.0139795	0	0	0	0.0177074	0	0	0	0	0	0	0	0	0.0307549	0.0680336
HMF000609A	87335.6	1036	778	1106	416	442	511	0	0	0	0	0	0	0	0	0	0	0	0	0	0	14	15	86	0	0	0	0	0	0	0	0	0	0	0	0	0	0	0.0135135	0.0144788	0.0830116
HMF003642A	87230.9	1102	746	1146	527	626	557	0	0	17	0	0	0	12	0	0	0	0	0	0	0	8	25	109	0	0	0.0154265	0	0	0	0.0108893	0	0	0	0	0	0	0	0.00725953	0.022686	0.0989111
HMF002299A	86090	2659	2609	2412	1311	1644	1192	50	0	83	0	0	0	177	0	94	0	0	0	0	0	8	86	172	0.0188041	0	0.0312147	0	0	0	0.0665664	0	0.0353516	0	0	0	0	0	0.00300865	0.032343	0.064686
HMF000429A	84247.4	1668	1196	1440	718	1015	765	11	0	56	0	0	0	33	0	28	0	0	0	0	0	8	34	52	0.00659472	0	0.0335731	0	0	0	0.0197842	0	0.0167866	0	0	0	0	0	0.00479616	0.0203837	0.0311751
HMF002802A	83572.6	1268	774	768	219	202	490	0	0	14	0	0	0	8	0	0	0	0	0	0	0	0	6	75	0	0	0.011041	0	0	0	0.00630915	0	0	0	0	0	0	0	0	0.00473186	0.0591483
HMF003707A	82172.4	994	760	875	425	444	519	10	0	0	0	0	0	23	0	14	0	0	0	0	0	5	31	117	0.0100604	0	0	0	0	0	0.0231388	0	0.0140845	0	0	0	0	0	0.00503018	0.0311871	0.117706
HMF000141A	80238.6	2613	1677	2546	1244	1596	1463	0	0	24	0	0	0	11	0	0	0	0	0	0	0	46	34	127	0	0	0.00918485	0	0	0	0.00420972	0	0	0	0	0	0	0	0.0176043	0.0130119	0.0486031
HMF003152A	79944.4	1332	724	1028	571	384	745	0	0	17	0	0	0	8	0	0	0	0	0	0	0	17	67	136	0	0	0.0127628	0	0	0	0.00600601	0	0	0	0	0	0	0	0.0127628	0.0503003	0.102102
HMF003914A	78910.1	2697	2407	3262	1823	2301	1504	10	0	19	0	0	0	36	0	5	0	0	0	0	0	5	33	156	0.00370782	0	0.00704486	0	0	0	0.0133482	0	0.00185391	0	0	0	0	0	0.00185391	0.0122358	0.057842
HMF002964A	77519.3	2040	2097	2924	1272	1664	1293	8	0	10	0	0	0	14	0	0	0	0	0	0	0	5	31	196	0.00392157	0	0.00490196	0	0	0	0.00686275	0	0	0	0	0	0	0	0.00245098	0.0151961	0.0960784
HMF000822A	77421.9	196	67	202	42	42	52	0	0	0	0	0	0	0	0	0	0	0	0	0	0	0	0	0	0	0	0	0	0	0	0	0	0	0	0	0	0	0	0	0	0
HMF002079A	77357.5	839	342	517	187	220	336	0	0	5	0	0	0	23	0	0	0	0	0	0	0	0	0	47	0	0	0.00595948	0	0	0	0.0274136	0	0	0	0	0	0	0	0	0	0.0560191
HMF000053A	76922.4	1886	1939	2672	1393	1689	1259	0	0	22	0	0	0	19	0	6	0	0	0	0	0	18	45	248	0	0	0.0116649	0	0	0	0.0100742	0	0.00318134	0	0	0	0	0	0.00954401	0.02386	0.131495
HMF000983A	76833.2	860	664	521	171	225	391	7	0	11	0	0	0	15	0	7	0	0	0	0	0	0	18	42	0.00813953	0	0.0127907	0	0	0	0.0174419	0	0.00813953	0	0	0	0	0	0	0.0209302	0.0488372
HMF002989A	75724.6	765	390	475	218	153	281	0	0	10	0	0	0	7	0	0	0	0	0	0	0	7	23	35	0	0	0.0130719	0	0	0	0.00915033	0	0	0	0	0	0	0	0.00915033	0.0300654	0.0457516
HMF000986A	74758.2	1133	819	1142	719	648	575	8	0	10	0	0	0	13	0	0	0	0	0	0	0	0	40	92	0.0070609	0	0.00882613	0	0	0	0.011474	0	0	0	0	0	0	0	0	0.0353045	0.0812004
HMF000663A	74520.7	385	179	289	113	82	136	0	0	0	0	0	0	6	0	0	0	0	0	0	0	0	8	29	0	0	0	0	0	0	0.0155844	0	0	0	0	0	0	0	0	0.0207792	0.0753247
HMF003050A	73252.6	2454	2244	2935	1860	1935	1367	7	0	27	0	0	0	22	0	0	0	0	0	0	0	5	73	188	0.00285249	0	0.0110024	0	0	0	0.00896496	0	0	0	0	0	0	0	0.00203749	0.0297474	0.0766096
HMF003969A	72843.3	2088	1968	2435	1697	1828	1486	0	0	5	0	0	0	21	0	0	0	0	0	0	0	17	9	125	0	0	0.00239464	0	0	0	0.0100575	0	0	0	0	0	0	0	0.00814176	0.00431034	0.0598659
HMF000384A	72781.1	2775	2878	3056	1583	1909	1383	14	0	129	0	0	0	88	0	51	0	0	0	0	0	22	53	223	0.00504505	0	0.0464865	0	0	0	0.0317117	0	0.0183784	0	0	0	0	0	0.00792793	0.0190991	0.0803604
HMF001398A	72408	2851	3009	4214	2083	2778	1845	8	0	49	0	0	0	14	0	12	0	0	0	0	0	22	39	273	0.00280603	0	0.017187	0	0	0	0.00491056	0	0.00420905	0	0	0	0	0	0.00771659	0.0136794	0.0957559
HMF002930A	70699.6	1256	865	1006	444	384	596	14	0	11	0	0	0	39	0	11	0	0	0	0	0	5	36	63	0.0111465	0	0.00875796	0	0	0	0.031051	0	0.00875796	0	0	0	0	0	0.00398089	0.0286624	0.0501592
HMF000174A	70341.5	509	196	402	176	110	173	0	0	11	0	0	0	0	0	0	0	0	0	0	0	0	22	20	0	0	0.021611	0	0	0	0	0	0	0	0	0	0	0	0	0.043222	0.0392927
HMF003789A	70115.4	3080	3230	4429	2291	2852	2109	6	0	41	0	0	0	42	0	10	0	0	0	0	0	28	85	652	0.00194805	0	0.0133117	0	0	0	0.0136364	0	0.00324675	0	0	0	0	0	0.00909091	0.0275974	0.211688
HMF000464A	70018.2	3466	2103	2070	938	1102	978	43	0	85	0	0	0	258	0	57	0	0	0	0	0	5	44	137	0.0124062	0	0.0245239	0	0	0	0.0744374	0	0.0164455	0	0	0	0	0	0.00144259	0.0126947	0.0395268
HMF000840B	68293.9	1047	759	824	382	375	460	13	0	8	0	0	0	86	0	13	0	0	0	0	0	0	8	97	0.0124164	0	0.00764088	0	0	0	0.0821394	0	0.0124164	0	0	0	0	0	0	0.00764088	0.0926457
HMF003541A	67449.4	2526	1699	1466	728	763	632	15	0	12	0	0	0	24	0	30	0	0	0	0	0	7	64	72	0.00593824	0	0.00475059	0	0	0	0.00950119	0	0.0118765	0	0	0	0	0	0.00277118	0.0253365	0.0285036
HMF001938A	67206.4	605	494	619	213	286	383	0	0	5	0	0	0	7	0	0	0	0	0	0	0	0	16	39	0	0	0.00826446	0	0	0	0.0115702	0	0	0	0	0	0	0	0	0.0264463	0.0644628
HMF000864A	66745.3	1512	972	1381	490	453	697	0	0	14	0	0	0	6	0	0	0	0	0	0	0	14	11	135	0	0	0.00925926	0	0	0	0.00396825	0	0	0	0	0	0	0	0.00925926	0.00727513	0.0892857
HMF001024A	65515.2	551	237	328	119	100	174	0	0	0	0	0	0	16	0	5	0	0	0	0	0	0	26	38	0	0	0	0	0	0	0.0290381	0	0.00907441	0	0	0	0	0	0	0.0471869	0.0689655
HMF001806A	63861.5	1036	584	749	229	189	309	0	0	7	0	0	0	22	0	0	0	0	0	0	0	0	40	87	0	0	0.00675676	0	0	0	0.0212355	0	0	0	0	0	0	0	0	0.03861	0.0839768
HMF000114A	63499.6	693	319	360	95	89	126	6	0	6	0	0	0	13	0	0	0	0	0	0	0	0	5	31	0.00865801	0	0.00865801	0	0	0	0.018759	0	0	0	0	0	0	0	0	0.00721501	0.044733
HMF001039A	62650.1	949	622	654	253	235	384	0	0	6	0	0	0	7	0	5	0	0	0	0	0	10	20	42	0	0	0.00632244	0	0	0	0.00737619	0	0.0052687	0	0	0	0	0	0.0105374	0.0210748	0.0442571
HMF001682A	62180.1	691	444	631	227	263	317	0	0	0	0	0	0	19	0	0	0	0	0	0	0	0	20	56	0	0	0	0	0	0	0.0274964	0	0	0	0	0	0	0	0	0.0289436	0.081042
HMF002672A	61864.8	819	390	523	146	115	279	0	0	0	0	0	0	27	0	0	0	0	0	0	0	0	8	58	0	0	0	0	0	0	0.032967	0	0	0	0	0	0	0	0	0.00976801	0.0708181
HMF000960A	61489.9	624	390	601	264	304	324	0	0	0	0	0	0	0	0	0	0	0	0	0	0	5	10	82	0	0	0	0	0	0	0	0	0	0	0	0	0	0	0.00801282	0.0160256	0.13141
HMF000279A	61057.4	2450	2401	3046	1493	1753	1324	41	0	62	0	0	0	103	0	45	0	0	0	0	0	0	36	342	0.0167347	0	0.0253061	0	0	0	0.0420408	0	0.0183673	0	0	0	0	0	0	0.0146939	0.139592
HMF001098A	59882.1	1012	571	872	413	356	557	0	0	0	0	0	0	0	0	0	0	0	0	0	0	13	33	156	0	0	0	0	0	0	0	0	0	0	0	0	0	0	0.0128458	0.0326087	0.15415
HMF002536A	57570	952	501	768	115	139	243	0	0	6	0	0	0	0	0	0	0	0	0	0	0	0	14	47	0	0	0.00630252	0	0	0	0	0	0	0	0	0	0	0	0	0.0147059	0.0493697
HMF000652A	56831.7	844	572	786	367	319	392	0	0	0	0	0	0	0	0	0	0	0	0	0	0	0	14	117	0	0	0	0	0	0	0	0	0	0	0	0	0	0	0	0.0165877	0.138626
HMF000010A	54347.3	3026	1622	2544	840	1050	883	0	0	0	0	0	0	0	0	0	0	0	0	0	0	13	47	280	0	0	0	0	0	0	0	0	0	0	0	0	0	0	0.0042961	0.0155321	0.0925314
HMF000332A	54280.1	1096	1074	1383	642	738	644	0	0	15	0	0	0	12	0	6	0	0	0	0	0	16	37	63	0	0	0.0136861	0	0	0	0.0109489	0	0.00547445	0	0	0	0	0	0.0145985	0.0337591	0.0574818
HMF000249A	54221.1	589	447	668	252	272	354	0	0	0	0	0	0	0	0	0	0	0	0	0	0	0	0	28	0	0	0	0	0	0	0	0	0	0	0	0	0	0	0	0	0.0475382
HMF003885A	54036.2	1421	1452	2054	991	1406	1100	0	0	14	0	0	0	5	0	0	0	0	0	0	0	18	0	105	0	0	0.00985222	0	0	0	0.00351865	0	0	0	0	0	0	0	0.0126671	0	0.0738916
HMF002279A	52914.6	677	478	592	244	229	403	0	0	12	0	0	0	0	0	0	0	0	0	0	0	6	8	63	0	0	0.0177253	0	0	0	0	0	0	0	0	0	0	0	0.00886263	0.0118168	0.0930576
HMF003299A	52552.1	620	388	537	199	237	271	0	0	9	0	0	0	0	0	0	0	0	0	0	0	6	18	58	0	0	0.0145161	0	0	0	0	0	0	0	0	0	0	0	0.00967742	0.0290323	0.0935484
HMF003732A	52018.4	1100	752	507	201	188	266	37	0	8	0	0	0	70	0	24	0	0	0	0	0	0	19	29	0.0336364	0	0.00727273	0	0	0	0.0636364	0	0.0218182	0	0	0	0	0	0	0.0172727	0.0263636
HMF004057A	51661.3	1851	1102	1867	796	869	676	0	0	9	0	0	0	6	0	0	0	0	0	0	0	9	36	201	0	0	0.00486224	0	0	0	0.00324149	0	0	0	0	0	0	0	0.00486224	0.0194489	0.10859
HMF003597A	51422.5	1091	718	655	275	274	421	5	0	20	0	0	0	68	0	7	0	0	0	0	0	0	8	112	0.00458295	0	0.0183318	0	0	0	0.0623281	0	0.00641613	0	0	0	0	0	0	0.00733272	0.102658
HMF003948A	50878.7	1910	1662	2497	1217	1351	1024	9	0	19	0	0	0	20	0	19	0	0	0	0	0	12	26	153	0.00471204	0	0.00994764	0	0	0	0.0104712	0	0.00994764	0	0	0	0	0	0.00628272	0.0136126	0.0801047
HMF000458C	50793.7	786	585	697	319	335	395	6	0	23	0	0	0	35	0	5	0	0	0	0	0	0	10	61	0.00763359	0	0.0292621	0	0	0	0.0445293	0	0.00636132	0	0	0	0	0	0	0.0127226	0.0776081
HMF001972A	50685.1	838	560	590	265	177	390	14	0	13	0	0	0	27	0	5	0	0	0	0	0	10	20	81	0.0167064	0	0.0155131	0	0	0	0.0322196	0	0.00596659	0	0	0	0	0	0.0119332	0.0238663	0.0966587
HMF003088A	50209.7	718	313	358	116	91	197	5	0	14	0	0	0	30	0	5	0	0	0	0	0	0	11	20	0.00696379	0	0.0194986	0	0	0	0.0417827	0	0.00696379	0	0	0	0	0	0	0.0153203	0.0278552
HMF002260A	49263.3	649	302	521	185	138	238	0	0	6	0	0	0	0	0	0	0	0	0	0	0	0	12	47	0	0	0.00924499	0	0	0	0	0	0	0	0	0	0	0	0	0.01849	0.0724191
HMF001220A	48635.8	904	610	542	211	192	292	7	0	13	0	0	0	49	0	15	0	0	0	0	0	7	63	109	0.00774336	0	0.0143805	0	0	0	0.0542035	0	0.0165929	0	0	0	0	0	0.00774336	0.0696903	0.120575
HMF000002A	48059.4	1948	977	1602	1084	1437	1133	0	0	29	0	0	0	0	0	0	0	0	0	0	0	13	52	195	0	0	0.0148871	0	0	0	0	0	0	0	0	0	0	0	0.00667351	0.026694	0.100103
HMF001506A	46559.6	910	501	611	209	203	290	0	0	14	0	0	0	37	0	0	0	0	0	0	0	0	38	77	0	0	0.0153846	0	0	0	0.0406593	0	0	0	0	0	0	0	0	0.0417582	0.0846154
HMF000181A	46001.3	718	468	613	221	198	277	0	0	5	0	0	0	0	0	0	0	0	0	0	0	0	12	41	0	0	0.00696379	0	0	0	0	0	0	0	0	0	0	0	0	0.0167131	0.0571031
HMF002189A	45723.3	531	209	342	146	110	197	0	0	6	0	0	0	0	0	0	0	0	0	0	0	0	0	31	0	0	0.0112994	0	0	0	0	0	0	0	0	0	0	0	0	0	0.0583804
HMF003551A	45385.2	628	314	518	190	183	289	0	0	5	0	0	0	0	0	0	0	0	0	0	0	0	0	44	0	0	0.00796178	0	0	0	0	0	0	0	0	0	0	0	0	0	0.0700637
HMF000599A	44892.7	878	573	769	401	434	337	0	0	9	0	0	0	9	0	0	0	0	0	0	0	0	10	53	0	0	0.0102506	0	0	0	0.0102506	0	0	0	0	0	0	0	0	0.0113895	0.0603645
HMF002217A	44148.3	798	570	713	273	309	373	0	0	0	0	0	0	0	0	0	0	0	0	0	0	5	0	39	0	0	0	0	0	0	0	0	0	0	0	0	0	0	0.00626566	0	0.0488722
HMF001691A	43609.3	1613	1599	2437	1201	1534	1110	0	0	39	0	0	0	7	0	0	0	0	0	0	0	39	10	145	0	0	0.0241785	0	0	0	0.00433974	0	0	0	0	0	0	0	0.0241785	0.00619963	0.0898946
HMF000445A	43504.9	670	425	617	283	326	318	0	0	12	0	0	0	13	0	8	0	0	0	0	0	0	5	55	0	0	0.0179104	0	0	0	0.019403	0	0.0119403	0	0	0	0	0	0	0.00746269	0.0820896
HMF000755A	42628.9	2178	1725	2237	955	1199	832	9	0	32	0	0	0	27	0	14	0	0	0	0	0	81	21	107	0.00413223	0	0.0146924	0	0	0	0.0123967	0	0.00642792	0	0	0	0	0	0.0371901	0.00964187	0.0491276
HMF004109A	42494.9	2588	1989	2871	657	695	681	0	0	13	0	0	0	0	0	0	0	0	0	0	0	20	76	97	0	0	0.00502318	0	0	0	0	0	0	0	0	0	0	0	0.00772798	0.0293663	0.0374807
HMF003910A	41567.8	2327	969	1513	537	417	437	0	0	35	0	0	0	0	0	0	0	0	0	0	0	11	65	91	0	0	0.0150408	0	0	0	0	0	0	0	0	0	0	0	0.00472712	0.027933	0.0391061
HMF003192A	41360.6	1376	1366	1983	940	1255	989	0	0	63	0	0	0	16	0	7	0	0	0	0	0	0	50	110	0	0	0.0457849	0	0	0	0.0116279	0	0.00508721	0	0	0	0	0	0	0.0363372	0.0799419
HMF000918A	41356.6	1299	1185	1633	839	961	735	0	0	13	0	0	0	0	0	6	0	0	0	0	0	0	20	67	0	0	0.0100077	0	0	0	0	0	0.00461894	0	0	0	0	0	0	0.0153965	0.0515781
HMF004355A	41108.4	765	206	502	121	180	124	0	0	0	0	0	0	0	0	0	0	0	0	0	0	0	12	13	0	0	0	0	0	0	0	0	0	0	0	0	0	0	0	0.0156863	0.0169935
HMF001476A	39807.9	291	70	186	48	45	87	0	0	0	0	0	0	0	0	0	0	0	0	0	0	0	7	9	0	0	0	0	0	0	0	0	0	0	0	0	0	0	0	0.024055	0.0309278
HMF004441A	39262.4	2093	1936	1313	710	767	602	60	0	43	0	0	0	141	0	83	0	0	0	0	0	22	120	58	0.028667	0	0.0205447	0	0	0	0.0673674	0	0.039656	0	0	0	0	0	0.0105112	0.057334	0.0277114
HMF002537A	38848.7	757	383	593	264	217	322	0	0	13	0	0	0	0	0	0	0	0	0	0	0	0	19	48	0	0	0.0171731	0	0	0	0	0	0	0	0	0	0	0	0	0.0250991	0.0634082
HMF000574A	37653.1	866	710	1112	450	542	343	6	0	12	0	0	0	0	0	7	0	0	0	0	0	5	28	73	0.00692841	0	0.0138568	0	0	0	0	0	0.00808314	0	0	0	0	0	0.00577367	0.0323326	0.0842956
HMF004160A	36670.7	1424	1230	1765	1022	1000	772	0	0	19	0	0	0	0	0	0	0	0	0	0	0	5	35	72	0	0	0.0133427	0	0	0	0	0	0	0	0	0	0	0	0.00351124	0.0245787	0.0505618
HMF000875A	36432.6	2083	1112	1468	576	548	526	14	0	148	0	0	0	47	0	17	0	0	0	0	0	0	44	66	0.00672108	0	0.0710514	0	0	0	0.0225636	0	0.00816131	0	0	0	0	0	0	0.0211234	0.0316851
HMF001720A	35883.2	545	270	460	123	172	222	0	0	11	0	0	0	0	0	0	0	0	0	0	0	0	0	50	0	0	0.0201835	0	0	0	0	0	0	0	0	0	0	0	0	0	0.0917431
HMF000191A	35652.2	417	154	302	92	81	172	0	0	0	0	0	0	0	0	0	0	0	0	0	0	0	6	31	0	0	0	0	0	0	0	0	0	0	0	0	0	0	0	0.0143885	0.0743405
HMF002337A	35543.6	641	448	683	354	537	385	0	0	0	0	0	0	5	0	0	0	0	0	0	0	0	0	67	0	0	0	0	0	0	0.00780031	0	0	0	0	0	0	0	0	0	0.104524
HMF004300A	35520.8	1388	1345	1881	1001	1211	841	0	0	11	0	0	0	7	0	0	0	0	0	0	0	5	26	112	0	0	0.00792507	0	0	0	0.00504323	0	0	0	0	0	0	0	0.00360231	0.018732	0.0806916
HMF003801A	34306.4	779	325	562	415	458	450	0	0	8	0	0	0	0	0	0	0	0	0	0	0	0	17	55	0	0	0.0102696	0	0	0	0	0	0	0	0	0	0	0	0	0.0218228	0.0706033
HMF001189A	34156.3	70	46	123	0	24	13	0	0	0	0	0	0	0	0	0	0	0	0	0	0	0	0	0	0	0	0	0	0	0	0	0	0	0	0	0	0	0	0	0	0
HMF000212A	33733.3	184	72	105	69	58	134	0	0	0	0	0	0	0	0	0	0	0	0	0	0	0	0	16	0	0	0	0	0	0	0	0	0	0	0	0	0	0	0	0	0.0869565
HMF002971A	32095.4	1064	694	1136	474	570	401	0	0	0	0	0	0	0	0	0	0	0	0	0	0	5	15	102	0	0	0	0	0	0	0	0	0	0	0	0	0	0	0.00469925	0.0140977	0.0958647
HMF000238A	31997.9	878	775	1095	570	840	647	0	0	0	0	0	0	0	0	0	0	0	0	0	0	9	10	97	0	0	0	0	0	0	0	0	0	0	0	0	0	0	0.0102506	0.0113895	0.110478
HMF002145A	31519.8	479	336	489	198	192	266	0	0	25	0	0	0	0	0	0	0	0	0	0	0	0	10	64	0	0	0.0521921	0	0	0	0	0	0	0	0	0	0	0	0	0.0208768	0.133612
HMF002518A	30439.6	564	336	377	181	153	216	0	0	5	0	0	0	31	0	10	0	0	0	0	0	0	0	38	0	0	0.00886525	0	0	0	0.0549645	0	0.0177305	0	0	0	0	0	0	0	0.0673759
HMF003942A	30128.2	2001	1823	2468	1331	1560	1188	0	0	24	0	0	0	8	0	11	0	0	0	0	0	17	24	255	0	0	0.011994	0	0	0	0.003998	0	0.00549725	0	0	0	0	0	0.00849575	0.011994	0.127436
HMF001570A	30044.8	515	178	333	151	113	225	0	0	0	0	0	0	0	0	0	0	0	0	0	0	0	5	32	0	0	0	0	0	0	0	0	0	0	0	0	0	0	0	0.00970874	0.0621359
HMF004373A	29493.3	1314	786	1313	675	654	500	0	0	5	0	0	0	0	0	0	0	0	0	0	0	0	20	37	0	0	0.00380518	0	0	0	0	0	0	0	0	0	0	0	0	0.0152207	0.0281583
HMF001133A	28237.6	487	359	268	91	140	162	16	0	5	0	0	0	76	0	16	0	0	0	0	0	0	11	22	0.0328542	0	0.0102669	0	0	0	0.156057	0	0.0328542	0	0	0	0	0	0	0.0225873	0.0451745
HMF001539A	28077.9	316	110	109	49	27	60	0	0	0	0	0	0	0	0	0	0	0	0	0	0	0	5	12	0	0	0	0	0	0	0	0	0	0	0	0	0	0	0	0.0158228	0.0379747
HMF001913A	27264.2	427	219	319	140	127	206	0	0	0	0	0	0	0	0	0	0	0	0	0	0	0	9	35	0	0	0	0	0	0	0	0	0	0	0	0	0	0	0	0.0210773	0.0819672
HMF002699A	25562.8	973	929	1334	764	780	558	0	0	5	0	0	0	6	0	0	0	0	0	0	0	0	6	120	0	0	0.00513875	0	0	0	0.0061665	0	0	0	0	0	0	0	0	0.0061665	0.12333
HMF001925B	24107.2	371	191	167	75	63	143	0	0	10	0	0	0	12	0	0	0	0	0	0	0	0	6	14	0	0	0.0269542	0	0	0	0.032345	0	0	0	0	0	0	0	0	0.0161725	0.0377358
HMF000589A	23778.4	360	208	298	135	163	201	0	0	0	0	0	0	0	0	0	0	0	0	0	0	0	0	18	0	0	0	0	0	0	0	0	0	0	0	0	0	0	0	0	0.05
HMF002071A	23740.9	405	234	312	139	93	212	0	0	0	0	0	0	0	0	0	0	0	0	0	0	0	0	34	0	0	0	0	0	0	0	0	0	0	0	0	0	0	0	0	0.0839506
HMF001790A	23651.1	927	940	1270	534	726	779	0	0	7	0	0	0	0	0	0	0	0	0	0	0	9	30	205	0	0	0.00755124	0	0	0	0	0	0	0	0	0	0	0	0.00970874	0.0323625	0.221143
HMF000879A	23178	851	803	1172	596	648	545	0	0	23	0	0	0	11	0	0	0	0	0	0	0	0	0	90	0	0	0.027027	0	0	0	0.012926	0	0	0	0	0	0	0	0	0	0.105758
HMF003826A	22605	1463	914	1181	510	542	431	0	0	0	0	0	0	12	0	0	0	0	0	0	0	14	23	145	0	0	0	0	0	0	0.00820232	0	0	0	0	0	0	0	0.00956938	0.0157211	0.0991114
HMF001867C	22397.4	606	385	553	241	285	335	0	0	0	0	0	0	0	0	0	0	0	0	0	0	10	10	45	0	0	0	0	0	0	0	0	0	0	0	0	0	0	0.0165017	0.0165017	0.0742574
HMF001412A	22334.1	109	43	63	0	6	0	0	0	0	0	0	0	0	0	0	0	0	0	0	0	0	0	0	0	0	0	0	0	0	0	0	0	0	0	0	0	0	0	0	0
HMF001344A	22050.9	54	22	97	7	6	18	0	0	0	0	0	0	0	0	0	0	0	0	0	0	0	0	0	0	0	0	0	0	0	0	0	0	0	0	0	0	0	0	0	0
HMF001866A	21565.4	1125	1135	1464	804	1011	603	0	0	20	0	0	0	19	0	0	0	0	0	0	0	8	8	124	0	0	0.0177778	0	0	0	0.0168889	0	0	0	0	0	0	0	0.00711111	0.00711111	0.110222
HMF000881C	21214.4	128	70	81	52	48	49	0	0	0	0	0	0	0	0	0	0	0	0	0	0	0	0	13	0	0	0	0	0	0	0	0	0	0	0	0	0	0	0	0	0.101562
HMF004351A	20487.6	739	505	752	338	413	304	7	0	0	0	0	0	0	0	5	0	0	0	0	0	0	0	86	0.00947226	0	0	0	0	0	0	0	0.0067659	0	0	0	0	0	0	0	0.116373
HMF001186A	20464	376	254	355	123	125	181	0	0	6	0	0	0	5	0	0	0	0	0	0	0	0	0	41	0	0	0.0159574	0	0	0	0.0132979	0	0	0	0	0	0	0	0	0	0.109043
HMF002262A	19933.7	962	914	1132	568	721	507	5	0	6	0	0	0	27	0	8	0	0	0	0	0	0	13	63	0.00519751	0	0.00623701	0	0	0	0.0280665	0	0.00831601	0	0	0	0	0	0	0.0135135	0.0654886
HMF004221A	19814.4	471	281	451	267	298	246	0	0	5	0	0	0	0	0	0	0	0	0	0	0	0	5	75	0	0	0.0106157	0	0	0	0	0	0	0	0	0	0	0	0	0.0106157	0.159236
HMF001137A	19468.2	0	6	9	0	0	0	0	0	0	0	0	0	0	0	0	0	0	0	0	0	0	0	0	0	0	0	0	0	0	0	0	0	0	0	0	0	0	0	0	0
HMF001805A	18727.6	298	180	257	87	118	160	0	0	0	0	0	0	0	0	0	0	0	0	0	0	0	0	19	0	0	0	0	0	0	0	0	0	0	0	0	0	0	0	0	0.0637584
HMF001985A	18279.6	173	83	69	23	48	66	0	0	0	0	0	0	0	0	0	0	0	0	0	0	0	0	6	0	0	0	0	0	0	0	0	0	0	0	0	0	0	0	0	0.0346821
HMF000995A	18153.1	136	32	79	15	14	23	0	0	0	0	0	0	0	0	0	0	0	0	0	0	0	0	0	0	0	0	0	0	0	0	0	0	0	0	0	0	0	0	0	0
HMF001047A	17866.1	337	197	301	98	83	143	0	0	0	0	0	0	6	0	0	0	0	0	0	0	0	8	17	0	0	0	0	0	0	0.0178042	0	0	0	0	0	0	0	0	0.0237389	0.0504451
HMF000805A	17832.9	566	261	480	234	195	160	0	0	6	0	0	0	0	0	0	0	0	0	0	0	0	15	31	0	0	0.0106007	0	0	0	0	0	0	0	0	0	0	0	0	0.0265018	0.0547703
HMF001442A	17796.3	723	593	884	427	576	362	0	0	0	0	0	0	7	0	0	0	0	0	0	0	0	7	51	0	0	0	0	0	0	0.00968188	0	0	0	0	0	0	0	0	0.00968188	0.0705394
HMF003923A	17658.9	1075	873	1118	581	637	490	5	0	12	0	0	0	13	0	0	0	0	0	0	0	0	23	67	0.00465116	0	0.0111628	0	0	0	0.012093	0	0	0	0	0	0	0	0	0.0213953	0.0623256
HMF001885A	17470.4	405	237	354	133	144	167	0	0	10	0	0	0	0	0	0	0	0	0	0	0	6	0	27	0	0	0.0246914	0	0	0	0	0	0	0	0	0	0	0	0.0148148	0	0.0666667
HMF001111A	16808.9	203	97	219	72	83	110	0	0	0	0	0	0	0	0	0	0	0	0	0	0	0	13	17	0	0	0	0	0	0	0	0	0	0	0	0	0	0	0	0.0640394	0.0837438
HMF002092A	16642.1	453	350	431	63	58	78	0	0	8	0	0	0	0	0	0	0	0	0	0	0	0	14	18	0	0	0.01766	0	0	0	0	0	0	0	0	0	0	0	0	0.0309051	0.0397351
HMF001596B	16614.2	258	146	240	140	106	147	0	0	0	0	0	0	0	0	0	0	0	0	0	0	0	6	46	0	0	0	0	0	0	0	0	0	0	0	0	0	0	0	0.0232558	0.178295
HMF001986A	16489.1	816	754	1061	573	682	493	0	0	7	0	0	0	0	0	0	0	0	0	0	0	0	5	84	0	0	0.00857843	0	0	0	0	0	0	0	0	0	0	0	0	0.00612745	0.102941
HMF003985A	15057.2	625	384	670	261	282	318	0	0	0	0	0	0	0	0	0	0	0	0	0	0	0	0	47	0	0	0	0	0	0	0	0	0	0	0	0	0	0	0	0	0.0752
HMF004091A	14363.2	798	756	1166	539	706	484	0	0	0	0	0	0	0	0	0	0	0	0	0	0	0	14	30	0	0	0	0	0	0	0	0	0	0	0	0	0	0	0	0.0175439	0.037594
HMF000526A	14239.3	284	232	335	154	146	144	0	0	0	0	0	0	0	0	0	0	0	0	0	0	0	11	27	0	0	0	0	0	0	0	0	0	0	0	0	0	0	0	0.0387324	0.0950704
HMF000679A	13571.6	0	0	7	0	0	0	0	0	0	0	0	0	0	0	0	0	0	0	0	0	0	0	0	0	0	0	0	0	0	0	0	0	0	0	0	0	0	0	0	0
HMF000222A	13066.5	204	87	137	46	57	92	0	0	0	0	0	0	0	0	0	0	0	0	0	0	0	0	13	0	0	0	0	0	0	0	0	0	0	0	0	0	0	0	0	0.0637255
HMF001636A	12426.8	366	201	341	138	200	164	0	0	8	0	0	0	0	0	0	0	0	0	0	0	0	0	19	0	0	0.0218579	0	0	0	0	0	0	0	0	0	0	0	0	0	0.0519126
HMF003658A	12413.5	144	110	180	57	73	75	0	0	6	0	0	0	0	0	0	0	0	0	0	0	0	0	14	0	0	0.0416667	0	0	0	0	0	0	0	0	0	0	0	0	0	0.0972222
HMF002434A	11888.4	298	70	156	50	33	71	0	0	0	0	0	0	0	0	0	0	0	0	0	0	0	12	5	0	0	0	0	0	0	0	0	0	0	0	0	0	0	0	0.0402685	0.0167785
HMF003598A	11272.7	212	99	155	71	60	80	0	0	0	0	0	0	0	0	0	0	0	0	0	0	0	6	6	0	0	0	0	0	0	0	0	0	0	0	0	0	0	0	0.0283019	0.0283019
HMF000351A	11261.5	144	51	94	26	26	37	0	0	0	0	0	0	0	0	0	0	0	0	0	0	0	0	5	0	0	0	0	0	0	0	0	0	0	0	0	0	0	0	0	0.0347222
HMF003639A	10958.7	854	684	964	536	608	445	0	0	14	0	0	0	11	0	0	0	0	0	0	0	0	30	73	0	0	0.0163934	0	0	0	0.0128806	0	0	0	0	0	0	0	0	0.0351288	0.0854801
HMF001239A	10392.9	127	88	124	44	47	61	0	0	0	0	0	0	0	0	0	0	0	0	0	0	0	0	0	0	0	0	0	0	0	0	0	0	0	0	0	0	0	0	0	0
HMF003142A	10126.3	181	121	170	91	80	107	0	0	0	0	0	0	0	0	0	0	0	0	0	0	0	0	12	0	0	0	0	0	0	0	0	0	0	0	0	0	0	0	0	0.0662983
HMF002593A	8986.84	101	31	77	34	32	29	0	0	0	0	0	0	0	0	0	0	0	0	0	0	0	0	14	0	0	0	0	0	0	0	0	0	0	0	0	0	0	0	0	0.138614
HMF001361A	8223.7	141	62	136	62	36	63	0	0	0	0	0	0	0	0	0	0	0	0	0	0	0	0	7	0	0	0	0	0	0	0	0	0	0	0	0	0	0	0	0	0.0496454
HMF001217A	7875.86	401	163	320	99	10	27	0	0	0	0	0	0	0	0	0	0	0	0	0	0	0	8	0	0	0	0	0	0	0	0	0	0	0	0	0	0	0	0	0.0199501	0
HMF004113A	7344.56	671	522	769	36	60	26	0	0	14	0	0	0	12	0	0	0	0	0	0	0	0	0	7	0	0	0.0208644	0	0	0	0.0178838	0	0	0	0	0	0	0	0	0	0.0104322
HMF003074A	6473.05	155	51	98	57	23	26	0	0	0	0	0	0	0	0	0	0	0	0	0	0	0	5	0	0	0	0	0	0	0	0	0	0	0	0	0	0	0	0	0.0322581	0
HMF001112A	5438.67	109	74	86	28	26	35	0	0	0	0	0	0	0	0	0	0	0	0	0	0	0	0	5	0	0	0	0	0	0	0	0	0	0	0	0	0	0	0	0	0.0458716
HMF000826B	4567.48	93	71	92	53	47	65	0	0	0	0	0	0	0	0	0	0	0	0	0	0	0	0	0	0	0	0	0	0	0	0	0	0	0	0	0	0	0	0	0	0
HMF001411A	4333.36	227	207	289	160	169	139	0	0	0	0	0	0	0	0	0	0	0	0	0	0	0	5	10	0	0	0	0	0	0	0	0	0	0	0	0	0	0	0	0.0220264	0.0440529
HMF001623A	3992.84	108	36	71	28	14	56	0	0	0	0	0	0	0	0	0	0	0	0	0	0	0	0	0	0	0	0	0	0	0	0	0	0	0	0	0	0	0	0	0	0
HMF004234A	3268.95	69	26	54	28	30	27	0	0	0	0	0	0	0	0	0	0	0	0	0	0	0	0	0	0	0	0	0	0	0	0	0	0	0	0	0	0	0	0	0	0
HMF001477A	3067.74	77	46	64	28	52	45	0	0	0	0	0	0	0	0	0	0	0	0	0	0	0	0	0	0	0	0	0	0	0	0	0	0	0	0	0	0	0	0	0	0
HMF003114A	2992.64	13	6	13	5	0	9	0	0	0	0	0	0	0	0	0	0	0	0	0	0	0	0	0	0	0	0	0	0	0	0	0	0	0	0	0	0	0	0	0	0
HMF003944A	2596.35	142	155	216	107	119	109	0	0	0	0	0	0	0	0	0	0	0	0	0	0	0	0	12	0	0	0	0	0	0	0	0	0	0	0	0	0	0	0	0	0.084507
HMF001592B	2102.77	47	16	27	19	11	14	0	0	0	0	0	0	0	0	0	0	0	0	0	0	0	0	0	0	0	0	0	0	0	0	0	0	0	0	0	0	0	0	0	0
HMF003733A	1846.33	16	0	0	0	0	0	0	0	0	0	0	0	0	0	0	0	0	0	0	0	0	0	0	0	0	0	0	0	0	0	0	0	0	0	0	0	0	0	0	0
HMF001337A	1764.3	53	25	32	17	11	32	0	0	0	0	0	0	0	0	0	0	0	0	0	0	0	0	0	0	0	0	0	0	0	0	0	0	0	0	0	0	0	0	0	0
HMF002730A	1588.4	77	72	131	64	72	42	0	0	0	0	0	0	0	0	0	0	0	0	0	0	0	0	17	0	0	0	0	0	0	0	0	0	0	0	0	0	0	0	0	0.220779
HMF003585A	1179.03	25	6	8	0	5	12	0	0	0	0	0	0	0	0	0	0	0	0	0	0	0	0	0	0	0	0	0	0	0	0	0	0	0	0	0	0	0	0	0	0
HMF002374A	1138.35	86	55	70	40	44	44	0	0	0	0	0	0	0	0	0	0	0	0	0	0	0	0	17	0	0	0	0	0	0	0	0	0	0	0	0	0	0	0	0	0.197674
HMF003143A	684.929	0	0	0	0	0	0	0	0	0	0	0	0	0	0	0	0	0	0	0	0	0	0	0	0	0	0	0	0	0	0	0	0	0	0	0	0	0	0	0	0
HMF001325A	471.906	45	35	67	27	40	11	0	0	0	0	0	0	0	0	0	0	0	0	0	0	0	0	0	0	0	0	0	0	0	0	0	0	0	0	0	0	0	0	0	0
HMF000115A	463.848	12	8	9	10	5	0	0	0	0	0	0	0	0	0	0	0	0	0	0	0	0	0	0	0	0	0	0	0	0	0	0	0	0	0	0	0	0	0	0	0
HMF000447A	335.75	34	13	39	6	7	8	0	0	0	0	0	0	0	0	0	0	0	0	0	0	0	0	0	0	0	0	0	0	0	0	0	0	0	0	0	0	0	0	0	0
HMF003764A	315.282	23	22	17	25	17	23	0	0	0	0	0	0	0	0	0	0	0	0	0	0	0	0	0	0	0	0	0	0	0	0	0	0	0	0	0	0	0	0	0	0
HMF003266A	186.959	8	0	0	0	0	7	0	0	0	0	0	0	0	0	0	0	0	0	0	0	0	0	0	0	0	0	0	0	0	0	0	0	0	0	0	0	0	0	0	0
HMF004387A	111.116	0	0	15	0	5	0	0	0	0	0	0	0	0	0	0	0	0	0	0	0	0	0	0	0	0	0	0	0	0	0	0	0	0	0	0	0	0	0	0	0
HMF002065A	106.551	0	0	6	0	0	0	0	0	0	0	0	0	0	0	0	0	0	0	0	0	0	0	0	0	0	0	0	0	0	0	0	0	0	0	0	0	0	0	0	0
HMF000260A	97.685	14	8	10	8	0	7	0	0	0	0	0	0	0	0	0	0	0	0	0	0	0	0	0	0	0	0	0	0	0	0	0	0	0	0	0	0	0	0	0	0
HMF004348A	48.4581	0	0	8	0	0	0	0	0	0	0	0	0	0	0	0	0	0	0	0	0	0	0	0	0	0	0	0	0	0	0	0	0	0	0	0	0	0	0	0	0
HMF000414A	32.6964	0	0	0	0	0	0	0	0	0	0	0	0	0	0	0	0	0	0	0	0	0	0	0	0	0	0	0	0	0	0	0	0	0	0	0	0	0	0	0	0
HMF000548A	18.4635	0	0	0	0	0	0	0	0	0	0	0	0	0	0	0	0	0	0	0	0	0	0	0	0	0	0	0	0	0	0	0	0	0	0	0	0	0	0	0	0
HMF003628A	18.4566	0	0	0	0	0	0	0	0	0	0	0	0	0	0	0	0	0	0	0	0	0	0	0	0	0	0	0	0	0	0	0	0	0	0	0	0	0	0	0	0
HMF000430A	15.9463	0	0	0	0	0	0	0	0	0	0	0	0	0	0	0	0	0	0	0	0	0	0	0	0	0	0	0	0	0	0	0	0	0	0	0	0	0	0	0	0
HMF002665A	7.05522	0	0	0	0	0	0	0	0	0	0	0	0	0	0	0	0	0	0	0	0	0	0	0	0	0	0	0	0	0	0	0	0	0	0	0	0	0	0	0	0
HMF000615B	0.5	0	0	0	0	0	0	0	0	0	0	0	0	0	0	0	0	0	0	0	0	0	0	0	0	0	0	0	0	0	0	0	0	0	0	0	0	0	0	0	0
